# Supplementary material for: Characterization of Rosa damascena Callus-Derived Exosome-like Vesicles and Their Multifunctional Activities in Skin-Related Cellular Models
Source: Int J Mol Sci. 2026 May 29;27(11):4938. doi: 10.3390/ijms27114938 (PMC13256896; doi:10.3390/ijms27114938)
Supplement: Supplementary file 1 [file ijms-27-04938-s001.zip]

Archive with 8 entries (8 files):
- Supplementary Data 6. Uncropped Western blot images.pptx
- Supplementary Data 1. RSC-EXO Protein Profile.xlsx
- Supplementary Data 2. RSC-EXO small RNA sequencing and preprocessing summary.xlsx
- Supplementary Data 3. Predicted small RNA candidates with miRNA-like features identified in RSC-EXO.xlsx
- Supplementary Data 4. High-confidence candidate small RNA sequences identified in RSC-EXO.xlsx
- Supplementary Data 5. Representative predicted structures of candidate small RNAs in RSC-EXO.pdf
- Supplementary Data 5. Representative predicted structures of candidate small RNAs in RSC-EXO.pptx
- Supplementary Data 6. Uncropped Western blot images.pdf
