# Supplementary material for: Characterization of Rosa damascena Callus-Derived Exosome-like Vesicles and Their Multifunctional Activities in Skin-Related Cellular Models
Source: Int J Mol Sci. 2026 May 29;27(11):4938. doi: 10.3390/ijms27114938 (PMC13256896; doi:10.3390/ijms27114938)
Supplement: Supplementary file 1 [file ijms-27-04938-s001.zip › Supplementary Data 2. RSC-EXO small RNA sequencing and preprocessing summary.xlsx]

## Sheet: Sheet1
Supplementary Data 2. Summary of sequencing and preprocessing of RSC-EXO small RNA data.
Raw sequencing reads were subjected to adapter trimming and quality filtering. Processed reads used for downstream analysis consisted of trimmed and non-adapter reads.
Category	Reads	Percentage (%)
Raw reads	75897704	100
Trimmed reads	13345614	17.58
Non-adapter reads	33056995	43.55
Short reads	29471300	38.83
Low-quality reads	23795	0.03
Processed reads (used for analysis)	46402609	61.13
